# Supplementary material for: A Systematic Review of Child Health and Developmental Outcomes Associated with Low Birthweight and/or Small for Gestational Age in Indigenous Children from Australia, Canada and New Zealand
Source: Int J Environ Res Public Health. 2021 Dec 1;18(23):12669. doi: 10.3390/ijerph182312669 (PMC8657270; doi:10.3390/ijerph182312669)
Supplement: Supplementary file 1 [file ijerph-18-12669-s001.zip]

Archive with 1 entries (1 files):
- ijerph-1442850-supplementary.pdf
